# Supplementary material for: The gap between cause-of-death statistics and Household Registration reports in Shandong, China during 2011-2013: Evaluation and adjustment for underreporting in the mortality data for 262 subcounty level populations
Source: PLoS One. 2018 Jun 21;13(6):e0199133. doi: 10.1371/journal.pone.0199133 (PMC6013111; doi:10.1371/journal.pone.0199133)
Supplement: S1 Dataset — (XLSX) [file pone.0199133.s001.xlsx]

## Sheet: data
XQDM	experience	dishi	GDP2013	income	income_level	area	death_hrs	death_sdrs
370102	1	3701	74994	35648	1	urban	7824	9132
370103	0	3701	74994	35648	1	urban	10576	10469
370104	0	3701	74994	35648	1	urban	7032	6682
370105	0	3701	74994	35648	1	urban	8985	7848
370112	0	3701	74994	35648	1	urban	10457	9074
370113	0	3701	74994	35648	1	urban	5422	4199
370124	0	3701	74994	35648	1	urban	2067	1576
370125	0	3701	74994	35648	1	urban	2453	1445
370126	0	3701	74994	35648	1	urban	2721	1419
370181	0	3701	74994	35648	1	urban	7150	6595
370202	1	3702	89797	35227	1	urban	8615	7846
370203	1	3702	89797	35227	1	urban	10941	13123
370205	1	3702	89797	35227	1	urban	8440	5314
370211	1	3702	89797	35227	1	urban	4156	3581
370212	1	3702	89797	35227	1	urban	4150	4248
370213	1	3702	89797	35227	1	urban	5989	5632
370214	1	3702	89797	35227	1	urban	9825	9522
370302	0	3703	82889	30889	1	urban	1854	1238
370303	1	3703	82889	30889	1	urban	4852	5015
370304	0	3703	82889	30889	1	urban	5006	3529
370305	0	3703	82889	30889	1	urban	3860	3282
370306	0	3703	82889	30889	1	urban	2469	2692
370312	0	3703	82889	30889	1	urban	2045	1878
370321	0	3703	82889	30889	1	urban	615	246
370322	0	3703	82889	30889	1	urban	1457	1099
370323	1	3703	82889	30889	1	urban	1640	1611
370402	1	3704	48346	25238	3	urban	6992	3246
370403	1	3704	48346	25238	3	urban	1931	1955
370404	0	3704	48346	25238	3	urban	2117	1279
370405	0	3704	48346	25238	3	urban	1487	762
370406	0	3704	48346	25238	3	urban	847	794
370481	0	3704	48346	25238	3	urban	5690	6322
370502	0	3705	156356	33983	1	urban	3363	3194
370503	0	3705	156356	33983	1	urban	760	754
370521	0	3705	156356	33983	1	urban	903	759
370522	0	3705	156356	33983	1	urban	781	868
370523	0	3705	156356	33983	1	urban	1861	2068
370602	1	3706	80357	32956	1	urban	10095	10033
370611	0	3706	80357	32956	1	urban	1536	1244
370612	0	3706	80357	32956	1	urban	6023	4554
370613	0	3706	80357	32956	1	urban	4835	3681
370614	0	3706	80357	32956	1	urban	4042	2602
370634	0	3706	80357	32956	1	urban	382	250
370681	0	3706	80357	32956	1	urban	5775	4492
370682	0	3706	80357	32956	1	urban	6265	4893
370683	0	3706	80357	32956	1	urban	6846	5731
370684	1	3706	80357	32956	1	urban	2928	2750
370685	0	3706	80357	32956	1	urban	2848	2672
370686	0	3706	80357	32956	1	urban	3008	2807
370687	0	3706	80357	32956	1	urban	5434	3980
370702	0	3707	47943	28386	2	urban	9543	6798
370703	0	3707	47943	28386	2	urban	8469	7350
370704	0	3707	47943	28386	2	urban	11167	7230
370705	0	3707	47943	28386	2	urban	4278	4342
370724	1	3707	47943	28386	2	urban	3568	3796
370725	0	3707	47943	28386	2	urban	4518	3950
370781	0	3707	47943	28386	2	urban	7515	5966
370782	0	3707	47943	28386	2	urban	8072	6670
370783	1	3707	47943	28386	2	urban	8744	7303
370784	0	3707	47943	28386	2	urban	4772	4577
370785	1	3707	47943	28386	2	urban	5512	5642
370786	0	3707	47943	28386	2	urban	2850	2572
370802	0	3708	42796	27956	2	urban	6503	3814
370811	0	3708	42796	27956	2	urban	7764	5810
370826	0	3708	42796	27956	2	urban	2571	1781
370827	0	3708	42796	27956	2	urban	1217	928
370828	0	3708	42796	27956	2	urban	1201	996
370829	0	3708	42796	27956	2	urban	1191	856
370830	1	3708	42796	27956	2	urban	2363	1685
370831	0	3708	42796	27956	2	urban	1671	1622
370832	0	3708	42796	27956	2	urban	2366	2166
370881	0	3708	42796	27956	2	urban	4439	3541
370882	0	3708	42796	27956	2	urban	3316	2208
370883	1	3708	42796	27956	2	urban	3738	2868
370902	1	3709	50296	28201	2	urban	7555	7555
370911	0	3709	50296	28201	2	urban	5341	4342
370921	1	3709	50296	28201	2	urban	1963	1477
370923	0	3709	50296	28201	2	urban	6471	5219
370982	0	3709	50296	28201	2	urban	5216	5630
370983	0	3709	50296	28201	2	urban	5232	4360
371002	1	3710	91010	31442	1	urban	3878	3857
371081	1	3710	91010	31442	1	urban	2041	1340
371082	1	3710	91010	31442	1	urban	7685	6196
371083	1	3710	91010	31442	1	urban	1487	1162
371102	0	3711	52778	25090	3	urban	7142	3575
371103	0	3711	52778	25090	3	urban	2742	1223
371121	0	3711	52778	25090	3	urban	1671	1252
371122	0	3711	52778	25090	3	urban	1452	770
371202	1	3712	49390	29179	2	urban	6235	5231
371203	0	3712	49390	29179	2	urban	1423	1378
371302	0	3713	32902	30317	2	urban	10501	4913
371311	0	3713	32902	30317	2	urban	7237	6794
371312	0	3713	32902	30317	2	urban	10311	8059
371321	0	3713	32902	30317	2	urban	2846	1788
371322	0	3713	32902	30317	2	urban	3608	3059
371323	0	3713	32902	30317	2	urban	2661	2364
371324	0	3713	32902	30317	2	urban	3497	1861
371325	0	3713	32902	30317	2	urban	3119	2781
371326	0	3713	32902	30317	2	urban	2933	3147
371327	1	3713	32902	30317	2	urban	3410	2597
371328	1	3713	32902	30317	2	urban	3246	2063
371329	0	3713	32902	30317	2	urban	2893	2582
371402	0	3714	43542	24812	3	urban	6304	5770
371421	0	3714	43542	24812	3	urban	2966	2819
371422	0	3714	43542	24812	3	urban	1595	1714
371423	0	3714	43542	24812	3	urban	892	632
371424	0	3714	43542	24812	3	urban	4083	2478
371425	0	3714	43542	24812	3	urban	3567	1753
371426	0	3714	43542	24812	3	urban	1648	1619
371427	0	3714	43542	24812	3	urban	2275	1338
371428	1	3714	43542	24812	3	urban	611	611
371481	0	3714	43542	24812	3	urban	2681	2027
371482	0	3714	43542	24812	3	urban	2343	2603
371502	0	3715	40084	26087	3	urban	10356	6991
371521	0	3715	40084	26087	3	urban	3030	2837
371522	0	3715	40084	26087	3	urban	2383	1478
371523	0	3715	40084	26087	3	urban	3597	2835
371524	0	3715	40084	26087	3	urban	2173	960
371525	0	3715	40084	26087	3	urban	2315	2315
371526	1	3715	40084	26087	3	urban	2728	2559
371581	0	3715	40084	26087	3	urban	4028	4476
371602	1	3716	56771	28363	2	urban	10515	8287
371621	0	3716	56771	28363	2	urban	1856	1680
371622	0	3716	56771	28363	2	urban	1942	1325
371623	0	3716	56771	28363	2	urban	2709	1492
371624	0	3716	56771	28363	2	urban	2610	1458
371625	0	3716	56771	28363	2	urban	2739	1797
371626	0	3716	56771	28363	2	urban	3752	2111
371702	1	3717	24542	21236	3	urban	13445	5378
371721	0	3717	24542	21236	3	urban	6400	2560
371722	0	3717	24542	21236	3	urban	5365	2146
371723	0	3717	24542	21236	3	urban	1379	875
371724	1	3717	24542	21236	3	urban	4978	1994
371725	1	3717	24542	21236	3	urban	2752	1115
371726	0	3717	24542	21236	3	urban	1400	560
371727	1	3717	24542	21236	3	urban	2134	2371
371728	0	3717	24542	21236	3	urban	1224	890
370105	0	3701	74994	13248	1	rural	1840	1636
370112	0	3701	74994	13248	1	rural	8556	6529
370113	0	3701	74994	13248	1	rural	8481	6452
370124	0	3701	74994	13248	1	rural	7775	5575
370125	0	3701	74994	13248	1	rural	12878	9621
370126	0	3701	74994	13248	1	rural	15420	10779
370181	0	3701	74994	13248	1	rural	18387	16869
370302	0	3703	82889	13932	1	rural	16682	11050
370303	1	3703	82889	13932	1	rural	4479	4442
370304	0	3703	82889	13932	1	rural	7510	6469
370305	0	3703	82889	13932	1	rural	8203	8152
370306	0	3703	82889	13932	1	rural	3410	3678
370321	0	3703	82889	13932	1	rural	10558	10319
370322	0	3703	82889	13932	1	rural	8953	5690
370323	1	3703	82889	13932	1	rural	10074	9127
370402	1	3704	48346	10878	3	rural	5334	2667
370403	1	3704	48346	10878	3	rural	6114	5756
370404	0	3704	48346	10878	3	rural	5443	4095
370405	0	3704	48346	10878	3	rural	8292	4146
370406	0	3704	48346	10878	3	rural	7625	5925
370481	0	3704	48346	10878	3	rural	35849	24559
370502	0	3705	156356	13000	1	rural	2242	1791
370503	0	3705	156356	13000	1	rural	1094	1202
370521	0	3705	156356	13000	1	rural	2571	1992
370522	0	3705	156356	13000	1	rural	3728	3452
370523	0	3705	156356	13000	1	rural	10474	6961
370611	0	3706	80357	14952	1	rural	6547	4098
370612	0	3706	80357	14952	1	rural	6525	6262
370634	0	3706	80357	14952	1	rural	709	552
370681	0	3706	80357	14952	1	rural	10267	9969
370682	0	3706	80357	14952	1	rural	19841	14539
370683	0	3706	80357	14952	1	rural	18508	16623
370684	1	3706	80357	14952	1	rural	8785	8902
370685	0	3706	80357	14952	1	rural	12975	12632
370686	0	3706	80357	14952	1	rural	14685	12653
370687	0	3706	80357	14952	1	rural	16303	11367
370705	0	3707	47943	13273	2	rural	2303	1818
370724	1	3707	47943	13273	2	rural	12650	12429
370725	0	3707	47943	13273	2	rural	9601	8734
370781	0	3707	47943	13273	2	rural	11272	11263
370782	0	3707	47943	13273	2	rural	17968	16257
370783	1	3707	47943	13273	2	rural	16973	14721
370784	0	3707	47943	13273	2	rural	15111	14142
370785	1	3707	47943	13273	2	rural	13496	13522
370786	0	3707	47943	13273	2	rural	10720	8768
370802	0	3708	42796	11348	2	rural	684	342
370811	0	3708	42796	11348	2	rural	3019	1761
370826	0	3708	42796	11348	2	rural	9115	5229
370827	0	3708	42796	11348	2	rural	9843	5957
370828	0	3708	42796	11348	2	rural	13807	7731
370829	0	3708	42796	11348	2	rural	12043	11126
370830	1	3708	42796	11348	2	rural	17330	12455
370831	0	3708	42796	11348	2	rural	12255	8720
370832	0	3708	42796	11348	2	rural	15831	11501
370881	0	3708	42796	11348	2	rural	10867	8265
370882	0	3708	42796	11348	2	rural	12475	7937
370883	1	3708	42796	11348	2	rural	18253	17747
370902	1	3709	50296	11547	2	rural	3583	3583
370911	0	3709	50296	11547	2	rural	20092	14786
370921	1	3709	50296	11547	2	rural	17664	17323
370923	0	3709	50296	11547	2	rural	14404	11446
370982	0	3709	50296	11547	2	rural	23763	21554
370983	0	3709	50296	11547	2	rural	18549	15534
371002	1	3710	91010	15582	1	rural	6895	5867
371081	1	3710	91010	15582	1	rural	14969	12069
371082	1	3710	91010	15582	1	rural	11528	9227
371083	1	3710	91010	15582	1	rural	15036	13727
371102	0	3711	52778	11304	3	rural	9467	5097
371103	0	3711	52778	11304	3	rural	6714	4925
371121	0	3711	52778	11304	3	rural	7611	4780
371122	0	3711	52778	11304	3	rural	14686	8326
371202	1	3712	49390	12161	2	rural	15264	14024
371203	0	3712	49390	12161	2	rural	4505	3532
371302	0	3713	32902	10389	2	rural	9009	10010
371311	0	3713	32902	10389	2	rural	4250	3659
371312	0	3713	32902	10389	2	rural	5800	4846
371321	0	3713	32902	10389	2	rural	17483	14380
371322	0	3713	32902	10389	2	rural	18939	12576
371323	0	3713	32902	10389	2	rural	21529	20695
371324	0	3713	32902	10389	2	rural	25644	19783
371325	0	3713	32902	10389	2	rural	13296	10850
371326	0	3713	32902	10389	2	rural	16622	16894
371327	1	3713	32902	10389	2	rural	19325	17764
371328	1	3713	32902	10389	2	rural	8776	7571
371329	0	3713	32902	10389	2	rural	7440	8206
371402	0	3714	43542	10876	3	rural	3105	1765
371421	0	3714	43542	10876	3	rural	7626	7907
371422	0	3714	43542	10876	3	rural	11697	6946
371423	0	3714	43542	10876	3	rural	9017	4689
371424	0	3714	43542	10876	3	rural	9997	6101
371425	0	3714	43542	10876	3	rural	14269	9570
371426	0	3714	43542	10876	3	rural	9341	7518
371427	0	3714	43542	10876	3	rural	11107	7925
371428	1	3714	43542	10876	3	rural	6929	6929
371481	0	3714	43542	10876	3	rural	13090	8280
371482	0	3714	43542	10876	3	rural	13720	7505
371502	0	3715	40084	10083	3	rural	11679	6907
371521	0	3715	40084	10083	3	rural	13803	12500
371522	0	3715	40084	10083	3	rural	19279	13610
371523	0	3715	40084	10083	3	rural	8807	8286
371524	0	3715	40084	10083	3	rural	6880	7116
371525	0	3715	40084	10083	3	rural	10573	10573
371526	1	3715	40084	10083	3	rural	8183	7898
371581	0	3715	40084	10083	3	rural	9395	9746
371602	1	3716	56771	11358	2	rural	3141	2645
371621	0	3716	56771	11358	2	rural	14774	7387
371622	0	3716	56771	11358	2	rural	11344	5672
371623	0	3716	56771	11358	2	rural	9071	6828
371624	0	3716	56771	11358	2	rural	8265	5294
371625	0	3716	56771	11358	2	rural	8216	5477
371626	0	3716	56771	11358	2	rural	17091	11762
371702	1	3717	24542	9309	3	rural	18560	9280
371721	0	3717	24542	9309	3	rural	28003	14565
371722	0	3717	24542	9309	3	rural	27704	15008
371723	0	3717	24542	9309	3	rural	6734	5855
371724	1	3717	24542	9309	3	rural	22678	15413
371725	1	3717	24542	9309	3	rural	18417	9739
371726	0	3717	24542	9309	3	rural	10969	6553
371727	1	3717	24542	9309	3	rural	14594	9932
371728	0	3717	24542	9309	3	rural	5575	3972
370281	1	3702	89797	25479	1	mixed	20349	17096
370282	1	3702	89797	25479	1	mixed	26957	24593
370283	1	3702	89797	25479	1	mixed	40004	27842
370284	1	3702	89797	25479	1	mixed	21199	19735
370285	1	3702	89797	25479	1	mixed	21034	16112

## Sheet: var
Variables	Meaning
XQDM	Unique ID of study sites
experience	Prior experience in death reporting
dishi	Prefecture ID
name_E	Name of the study site
GDP2013	GDP per capita in CHY at prefectural level
income	Average income in CHY
income_level	Level of average income
area	Rural/urban classification
death_hrs	Number of deaths in the HRS
death_sdrs	Number of deaths in the SDRS
